# Supplementary material for: Effectiveness and Tolerability of Anti-Calcitonin Gene-Related Peptide Therapy for Migraine and Other Chronic Headaches in Adolescents and Young Adults: A Retrospective Study in the USA
Source: Brain Sci. 2024 Aug 30;14(9):879. doi: 10.3390/brainsci14090879 (PMC11429543; doi:10.3390/brainsci14090879)
Supplement: Supplementary file 1 [file brainsci-14-00879-s001.zip]

Archive with 1 entries (1 files):
- brainsci-3166712-supplementary.pdf
